# Supplementary material for: About the influence of environmental factors on the persistence of DNA — a long-term study
Source: Int J Legal Med. 2022 Feb 23;136(3):687–93. doi: 10.1007/s00414-022-02800-6 (PMC9005405; doi:10.1007/s00414-022-02800-6)
Supplement: Supplementary file 4 — Supplementary file4 (XLSX 16 KB) [file 414_2022_2800_MOESM4_ESM.xlsx]

## Sheet: blood
Table S3: Mean DNA amount per sample after exposure
		mean DNA amount per sample (in ng)
		indoor in the dark	percentage of loss in relation to mean starting quantity	indoor under sunlight	percentage of loss in relation to mean starting quantity	outdoor. dark. dry. on soil	percentage of loss in relation to mean starting quantity	outdoor. light. dry. on soil	percentage of loss in relation to mean starting quantity	outdoor. light. exposed. on soil	percentage of loss in relation to mean starting quantity	outdoor. dark. dry. on polystyrene	percentage of loss in relation to mean starting quantity	outdoor. light. dry. on polystyrene	percentage of loss in relation to mean starting quantity	outdoor. light. exposed. on cloth	percentage of loss in relation to mean starting quantity
	1 month summer	230.97	79.3	558.75	50.0	144.7	87.0	18.77	98.3	39.95	96.4	483.7	56.7	438.65	60.7	104	90.7
	1 month winter	232.93	79.2	148.76	86.7	13.1	98.8	0	100	0	100	20.06	98.2	117.23	89.5	7.68	99.3
	3 months summer	196.23	82.4	218	80.5	2.25	99.8	0	100	0	100	443.35	60.3	343.7	69.2	0.3	99.9
	3 months winter	175.58	84.3	78.61	83.0	16.25	98.5	0	100	0	100	79.45	92.9	12.8	98.9	0.3	99.9
	6 months summer	14.0	98.7	26.4	97.6	11.3	99.0					79.25	92.9	50.5	95.5
	6 months winter	9.28	99.2	6.95	99.4	0	100					3.45	99.7	0.55	99.9
	9 months	12.82	98.9	12.26	98.9	0	100					0.1	99.9	0.3	99.9
	12 months	2.35	99.8	4.75	99.6	0	100					0	100	0	100
	mean starting quantity: 1117 ng

## Sheet: saliva
Table S3: Mean DNA amount per sample after exposure
		mean DNA amount per sample (in ng)
		indoor in the dark	percentage of loss in relation to mean starting quantity	indoor under sunlight	percentage of loss in relation to mean starting quantity	outdoor, dark, dry, on soil	percentage of loss in relation to mean starting quantity	outdoor, light, dry, on soil	percentage of loss in relation to mean starting quantity	outdoor, light, exposed, on soil	percentage of loss in relation to mean starting quantity	outdoor, dark, dry, on polystyrene	percentage of loss in relation to mean starting quantity	outdoor, light, dry, on polystyrene	percentage of loss in relation to mean starting quantity	outdoor, light, exposed, on cloth	percentage of loss in relation to mean starting quantity
	1 month summer	76.65	86.3	571.55	0	20.2	96.4	0	100	1	99.8	89.65	83.9	109.2	80.4	18.5	96.7
	1 month winter	35.28	96.8	286.1	48.7	13.65	97.6	0	100	0.1	99.9	28.35	94.9	85.51	84.7	0.65	99.9
	3 months summer	13.55	97.6	326.2	41.5	22.2	99.6	0	100	0	100	40.9	92.7	39.35	92.9	0.05	99.9
	3 months winter	122.8	78.0	213.95	61.7	0	100	0	100	0	100	46.58	91.7	32.8	94.1	0.5	99.9
	6 months summer	22.15	96.0	23	95.9	13.65	97.6					30.71	94.5	7.27	98.7
	6 months winter	3.85	99.3	7.85	98.6	0	100					0.35	99.9	0.45	99.9
	9 months	55.98	90.0	11.3	98.0	0	100					0	100	0	100
	12 months	1.6	99.7	0.1	99.9	0	100					0	100	0	100
	mean starting quantity: 558 ng

## Sheet: epithel
Table S3: Mean DNA amount per sample after exposure
		mean DNA amount per sample (in ng)
		indoor in the dark	percentage of loss in relation to mean starting quantity	indoor under sunlight	percentage of loss in relation to mean starting quantity	outdoor, dark, dry, on soil	percentage of loss in relation to mean starting quantity	outdoor, light, dry, on soil	percentage of loss in relation to mean starting quantity	outdoor, light, exposed, on soil	percentage of loss in relation to mean starting quantity	outdoor, dark, dry, on polystyrene	percentage of loss in relation to mean starting quantity	outdoor, light, dry, on polystyrene	percentage of loss in relation to mean starting quantity	outdoor, light, exposed, on cloth	percentage of loss in relation to mean starting quantity
	1 month summer	25.25	9.2	1.7	93.9	1.5	94.6	0.1	99.6	0.1	99.6	0.4	98.6	11.5	58.9	0.7	97.5
	1 month winter	3.1	88.9	3.35	88.0	1.15	95.9	0	100	0	100	1.15	95.9	1.65	94.1	0	100
	3 months summer	0.55	98.0	4.15	85.2	0	100	0	100	0	100	3.3	88.2	0.25	99.1	0	100
	3 months winter	9.2	67.1	3.55	87.3	0.6	97.9	0	100	0	100	0.6	97.9	0.25	99.1	0	100
	6 months summer	1	96.4	0.15	99.5	1.3	95.4					0	100	0.3	98.9
	6 months winter	0.55	98.0	0.45	98.4	0	100					0.25	99.1	0.2	99.3
	9 months	0.15	99.5	0	100	0.1	99.6					0	100	0.1	99.6
	12 months	0.05	99.8	0	100	0	100					0	100	0	100
	mean starting quantity: 28 ng
